# Supplementary material for: Comparative transcriptome analysis and marker development of two closely related Primrose species (Primula poissonii and Primula wilsonii)
Source: BMC Genomics. 2013 May 14;14:329. doi: 10.1186/1471-2164-14-329 (PMC3658987; doi:10.1186/1471-2164-14-329)
Supplement: Additional file 1 — Table S1. Candidate orthologs under positive selection between P. wilsonii and P. poissonii. Table S2. Characteristics of conserved microsatellites primers based on two Primula orthologs. Table S3. Characteristics of primers for Primula-specific single copy nuclear genes homologous to APVO gene sets. [file 1471-2164-14-329-S1.xls]

## Sheet: Table S1
Table S1 Candidate orthologs under positive selection between P.wilsonii and P. poissonii
Orth_P. wilsonii	Orth_P. poissonii	Ka/Ks	Ka	Ks	Gene Acc.	Descriptions
pw02760	pp02181	1.434	0.010±0.003	0.007±0.005	AT3G22190	iq domain-containing protein
pw38710	pp02536	0.645	0.012±0.004	0.018±0.009	AT3G10670	iron-sulfur cluster assembly protein
pw37600	pp02711	0.703	0.012±0.006	0.017±0.012	AT5G39210	chlororespiratory reduction 7
pw13704	pp02744	0.607	0.015±0.005	0.024±0.011	AT4G28360	ribosomal protein l17e family protein
pw14622	pp02757	0.694	0.010±0.005	0.015±0.011	AT1G42990	bzip transcription factor protein
pw03299	pp02859	0.641	0.011±0.008	0.017±0.017	AT3G06040	ribosomal protein l12 atp-dependent clp protease adaptor protein
pw37795	pp02860	2.329	0.013±0.005	0.006±0.006	AT1G11755	nogo-b receptor-like
pw23903	pp03235	0.548	0.022±0.007	0.041±0.014	AT3G23100	dna repair protein xrcc4
pw13719	pp03241	0.652	0.006±0.003	0.009±0.005	AT3G43300	guanine nucleotide-exchange factor
pw13597	pp03685	0.986	0.007±0.004	0.007±0.007	AT3G20970	protein
pw11207	pp03846	0.574	0.006±0.004	0.010±0.010	AT3G17660	adp-ribosylation factor gtpase-activating protein agd4
pw03988	pp04190	1.195	0.040±0.012	0.034±0.017	AT3G60360	u3 small nucleolar rna-associated protein 11
pw38115	pp04236	0.932	0.018±0.005	0.019±0.009	AT2G03390	uvrb uvrc motif-containing protein
pw40598	pp04293	0.835	0.005±0.002	0.006±0.003	AT2G32240	protein grip
pw22529	pp04806	0.744	0.014±0.003	0.018±0.007	AT5G61380	two-component response regulator-like aprr1-like
pw04396	pp04946	0.549	0.008±0.004	0.015±0.009	AT3G08670	transposon protein en spm sub-class
pw03802	pp05023	0.528	0.010±0.004	0.019±0.011	AT3G60370	fkbp-type peptidyl-prolyl cis-trans isomerase 6
pw54400	pp05772	1.131	0.008±0.004	0.007±0.007	AT2G24490	replicon protein a2
pw19307	pp06744	2.298	0.026±0.011	0.011±0.011	AT1G54050	kda class iii heat shock
pw09096	pp08682	0.552	0.004±0.003	0.008±0.008	AT5G60230	trna intron endonuclease
pw28600	pp09391	0.702	0.005±0.003	0.007±0.007	AT1G61620	nitric oxide synthase-interacting protein
pw27067	pp10035	0.827	0.008±0.005	0.009±0.009	AT5G50110	ribosomal rna small subunit methyltransferase g-like
pw42431	pp10104	2.016	0.009±0.004	0.005±0.005	AT5G15920	structural maintenance of chromosomes protein
pw42323	pp10571	0.659	0.004±0.002	0.006±0.004	AT4G26500	like protein
pw11547	pp10594	1.231	0.009±0.005	0.007±0.007	AT1G08220	uncharacterized protein
pw04279	pp10675	1.021	0.016±0.006	0.016±0.009	AT1G69390	plastid division regulator
pw11354	pp10920	0.55	0.010±0.004	0.018±0.008	AT3G47610	transcription regulator zinc ion binding protein
pw26043	pp11002	0.762	0.004±0.003	0.006±0.006	AT5G16630	dna repair protein xp-c
pw12115	pp11436	0.506	0.004±0.002	0.008±0.006	AT3G43230	zinc ion binding
pw12904	pp12210	0.532	0.003±0.002	0.006±0.004	AT3G50530	cdpk-related protein kinase
pw10616	pp13461	3.711	0.022±0.008	0.006±0.006	AT1G45976	s-ribonuclease binding protein 1
pw15429	pp13463	2.033	0.027±0.012	0.014±0.014	AT5G20180	ribosomal protein l36 containing protein
pw13276	pp13513	0.524	0.004±0.002	0.008±0.005	AT2G30880	pleckstrin homology domain-containing protein
pw42140	pp14495	0.71	0.005±0.003	0.008±0.005	AT5G64813	ras-related small gtp-binding family protein
pw37883	pp14857	0.712	0.010±0.003	0.014±0.006	AT5G54310	probable adp-ribosylation factor gtpase-activating protein agd5-like
pw20929	pp14876	1.349	0.020±0.008	0.015±0.011	AT3G16660	pollen ole e 1 allergen and extensin family protein
pw04699	pp15289	0.605	0.010±0.005	0.017±0.010	AT2G30260	spliceosomal protein
pw37699	pp15393	0.743	0.015±0.005	0.021±0.008	AT3G57800	transcription factor bhlh60
pw15566	pp15465	0.932	0.026±0.009	0.028±0.016	AT1G52500	formamidopyrimidine-dna glycosylase
pw11332	pp19260	0.534	0.015±0.005	0.028±0.012	AT5G26880	protein
pw21430	pp19835	0.815	0.012±0.005	0.015±0.009	AT3G01470	homeobox-leucine zipper protein hat5-like
pw21085	pp19839	0.588	0.007±0.004	0.012±0.009	AT4G37925	nad h-quinone oxidoreductase subunit m
pw22294	pp20132	0.754	0.006±0.004	0.007±0.007	AT1G32470	glycine decarboxylase multi-enzyme h subunit
pw37145	pp20345	0.876	0.007±0.004	0.008±0.006	AT1G64520	26s proteasome non-atpase regulatory subunit 8
pw21301	pp20379	0.807	0.017±0.012	0.021±0.021	AT5G13510	50s ribosomal protein l10
pw37601	pp20602	0.74	0.005±0.004	0.007±0.007	AT4G21580	quinone oxidoreductase
pw22194	pp20604	0.707	0.006±0.003	0.009±0.006	AT1G06550	3-hydroxyisobutyryl- hydrolase-like protein 5-like
pw21765	pp20785	0.831	0.010±0.007	0.012±0.012	AT5G09830	bola-like protein
pw20336	pp20878	0.624	0.006±0.004	0.010±0.010	AT3G24830	60s ribosomal protein l13a
pw23067	pp21136	1.065	0.009±0.005	0.009±0.009	AT1G53670	methionine sulfoxide reductase type
pw20423	pp22016	0.59	0.006±0.003	0.010±0.007	AT1G07890	ascorbate peroxidase
pw36817	pp22076	0.742	0.005±0.002	0.007±0.004	AT3G52850	vacuolar sorting receptor 1
pw20507	pp22323	0.812	0.006±0.003	0.007±0.005	AT4G09010	thylakoid lumenal 29 kda chloroplastic-like
pw20619	pp22415	0.589	0.008±0.004	0.014±0.010	AT1G05190	50s ribosomal protein l6
pw21817	pp22833	0.765	0.006±0.003	0.007±0.005	AT4G13010	quinone-oxidoreductase-like protein
pw17965	pp22992	0.67	0.008±0.004	0.012±0.009	AT2G28450	zinc finger ccch domain-containing protein 24-like
pw25481	pp23016	0.696	0.003±0.002	0.004±0.004	AT5G15170	tyrosyl-dna phosphodiesterase 1-like
pw14015	pp23729	0.707	0.010±0.005	0.014±0.010	AT1G01860	dimethyladenosine transferase
pw19868	pp24498	0.621	0.008±0.003	0.013±0.007	AT5G13300	adp-ribosylation factor gtpase-activating protein agd3
pw26382	pp24684	1.713	0.008±0.004	0.005±0.005	AT4G12130	protein
pw26294	pp25251	0.855	0.007±0.003	0.008±0.005	AT1G06720	ribosome biogenesis protein bms1 homolog
pw28762	pp25581	0.708	0.012±0.004	0.016±0.008	AT5G66130	cell cycle checkpoint protein rad17
pw03952	pp25773	0.605	0.012±0.004	0.020±0.008	AT1G25580	nac domain-containing protein 8-like
pw18048	pp26842	1.326	0.019±0.008	0.014±0.010	AT2G40435	transcription factor bhlh93
pw27244	pp27033	0.538	0.004±0.002	0.007±0.005	AT2G31320	poly
pw40838	pp28028	1.45	0.007±0.004	0.005±0.005	AT3G20630	ubiquitin carboxyl-terminal hydrolase 14-like
pw19484	pp28139	0.961	0.007±0.004	0.007±0.007	AT1G21710	n-glycosylase dna lyase
pw08010	pp32900	0.505	0.007±0.005	0.014±0.014	AT4G14590	integrator complex subunit 3
pw28664	pp36383	0.821	0.004±0.003	0.005±0.005	AT2G24260	transcription factor bhlh66
pw02528	pp36453	0.535	0.010±0.003	0.018±0.008	AT3G55340	protein
pw37405	pp36808	0.575	0.012±0.005	0.021±0.011	AT5G63310	nucleoside diphosphate kinase
pw37722	pp37158	1.144	0.011±0.006	0.010±0.010	AT2G45640	histone deacetylase complex subunit sap18
pw02241	pp37174	0.512	0.010±0.004	0.020±0.009	AT1G29220	protein
pw03224	pp37955	1.917	0.016±0.007	0.008±0.008	AT5G05690	cytochrome p450 90a1
pw36832	pp38380	0.542	0.007±0.004	0.014±0.008	AT3G10850	hydroxyacylglutathione hydrolase cytoplasmic
pw22905	pp38628	0.622	0.014±0.004	0.022±0.009	AT3G56460	quinone oxidoreductase-like protein 2 homolog
pw23141	pp39494	1.073	0.007±0.004	0.007±0.007	AT4G31870	glutathione peroxidase
pw22446	pp39527	0.823	0.007±0.005	0.009±0.009	AT2G16710	hesb-like domain-containing protein 2
pw37735	pp39547	0.732	0.012±0.003	0.017±0.006	AT4G30890	ubiquitin carboxyl-terminal hydrolase 24
pw40187	pp40028	1.143	0.006±0.004	0.005±0.005	AT4G17510	ubiquitin carboxyl-terminal hydrolase isozyme l3
pw38250	pp40037	1.218	0.012±0.007	0.010±0.010	AT5G27820	50s ribosomal protein l18
pw12283	pp40105	1.726	0.006±0.004	0.004±0.005	AT1G13180	actin-related protein 3
pw41194	pp40384	0.556	0.002±0.002	0.004±0.004	AT1G42440	pre-rrna-processing protein tsr1 homolog
pw23722	pp40531	0.992	0.011±0.007	0.012±0.012	AT2G21195	uncharacterized protein
pw04614	pp40942	0.585	0.015±0.004	0.025±0.009	AT1G67420	zn-dependent exopeptidase-like protein
pw03097	pp41370	0.503	0.006±0.003	0.011±0.006	AT2G39670	radical sam domain-containing protein
pw13322	pp41434	0.659	0.006±0.003	0.009±0.006	AT5G14520	pescadillo-like protein
pw05015	pp41529	1.083	0.008±0.002	0.007±0.004	AT3G52115	protein gamma response 1-like
pw03457	pp42237	0.57	0.010±0.003	0.017±0.006	AT3G14400	ubiquitin carboxyl-terminal hydrolase 25-like
pw09970	pp42238	1.106	0.012±0.005	0.011±0.008	AT3G11050	ferritin subunit precursor
pw24442	pp43032	0.554	0.006±0.003	0.010±0.006	AT2G28320	pleckstrin homology and lipid-binding start domain-containing protein
pw06163	pp48369	1.087	0.013±0.007	0.012±0.012	AT2G40550	mini-chromosome maintenance complex-binding
pw40599	pp50947	0.573	0.020±0.007	0.034±0.017	AT1G67370	dna-binding horma-like protein
pw11166	pp53622	1.902	0.015±0.006	0.008±0.008	AT1G16970	atp-dependent dna helicase 2 subunit ku70
pw24180	pp53932	1.201	0.011±0.004	0.009±0.005	AT1G48050	atp-dependent dna helicase 2 subunit ku80-like
pw42782	pp54032	1.389	0.006±0.004	0.005±0.006	AT3G08840	d-alanine--d-alanine ligase
pw26151	pp54938	0.771	0.010±0.004	0.013±0.007	AT2G32900	centromere kinetochore protein zw10 homolog
pw54102	pp55235	0.65	0.011±0.008	0.017±0.017	AT5G56550	oxidative stress 3

## Sheet: Table S2
Table S2 Characteristics of conserved microsatellites primers based on two Primula orthologs
Accesion_Primula	Repeat units	Forward primer (5' to 3')	Reverse primer (5 to 3')	Ta(annealing temperature)	product size
pp02073	(TC)6\(TC)6†	CGCCTTAAACAGACACAAAGC	TTTCCTTTTACGGAGCCAGA	49.9	211\203
pp02326	(TC)5\(TC)5	CCCAATCTCCATTTTCAACC	AAAATCTCCGAAACTGGGCT	49.8	298\298
pp03193	(GA)5\(GA)5	TCCTTCACTAAAAGCGGGAA	TCCCTGGTGGACCATAGAAC	49.8	208\208
pp03479	(AG)7\(AG)9	CACCGCAATCATAATCCAGA	TTCTCAGCCGTCGATTTTCT	49.9	212\210
pp03507	(AAT)6\(AAT)5	TGGATAGGCATCAGCTTTACAA	GAAGTGCAATACAATCGGGAG	49.7	161\156
pp03665	(AG)5\(AG)8	CACTCCTCCCCACTCACATT	GGGATTGGTGAGCTTTGTGT	49.9	187\193
pp03934	(ACA)6\(ACA)6	CACCCTCCATTTCAAATACCC	GCCAATTCATCCCAGAATGT	50.4	297\297
pp04668	(TC)8\(TC)10	CCCTCCAACAAAAGAGTGTG	TCATTCTGGAGCAGTGAAGAAA	49.8	202\210
pp04768	(TC)7\(TC)8	CCCAAACAAATTCAACCGTC	GAGTCTGCAGCTCAGCAATG	50	211\268
pp05040	(CGC)6\(CGC)5	CTGGTCCAAACGAAACCCTA	CAACCCTCCTTATCGTCTGC	49.9	297\294
pp11535	(TAA)5\(TAA)7	GGGGTTGAGGGTTTCAAATTA	TACCTCCACTCGTCTTTCCG	50.1	230\236
pp11245	(CT)6\(CT)6	TGCAAACTCAATGAGCAACC	TCTTCATTCCGGAGAAATCG	50.2	233\221
pp12508	(AAT)7\(AAT)6	CACTCCTCTCCGTACTCCCA	TCTTGACTTTCCTTGCTGCTT	50.25	274\271
pp12893	(ATT)5\(ATT)6	CCACCCAAATCCTAAACACC	GCCTCTTTTAGGCATTCGTC	49.2	284\287
pp13122	(TA)5\(TA)8	CATGTTCCCACAGGGAAATTAT	GGTGTTTGGTTGGGAAAGAA	49.95	264\258
pp13713	(AG)6\(AG)8	TCACACAACAACTATTTCATTCACA	TGCACAAACGCAAGAGAGTC	50.2	290\300
pp13775	(GA)9\(GA)5	AACCAATCGTGTGGTTCAGA	TCCTGCTTGAAATTAGGAAGATG	49.8	298\276
pp13983	(TC)8\(TC)7	CACCCAGCTAAATAAACTAGCCA	TAATCTCCACGTAGGCCACC	49.9	115\113
pp14478	(GA)7\(GA)8	CAGCTGTCGCCATCAATTAG	TGGAAGCGAAGGGATAAATG	50	249\251
pp19858	(TC)6\(TC)8	TTGTCATTTCTCTCCACCCA	AAACAGCCTCTGCCTCAAAA	50	278\282
pp20001	(AG)9\(AG)7	CTCACCCTCCCTACTCCAAA	AATGAATCTTGGCTTGGTGG	49.9	274\270
pp20397	(CT)6\(CT)10	CATTTTGCCCAAACCCTAGA	CAGCTCCAACTGATGCAAGA	50.1	175\183
pp20921	(GA)9\(GA)5	CCACGCATTCATTCATCATT	TCATCTCCTCCACACTCTCG	49.4	288\292
pp21260	(AG)8\(AG)7	TCTCCTCATCATTCATTGAGTAACA	CTTGGCGACGACCGTATATT	50	223\219
pp21456	(TC)8\(TC)6	AAATAGCGGGAAAATACACAAAA	CAGAAAGGAGCCGATTCTTG	49.6	174\170
pp21558	(CT)9\(CT)7	TTTTTGGAAATTCACTTGCTCA	AGACCCTTTGATCTGCTCCA	49.8	280\267
pp21823	(AG)9\(AG)6	TCCAGCCACAAAGAAACAAA	GATAAAACTCCGACTGGCGA	50.2	197\190
pp21878	(TG)6\(TG)8	GGCTACAACCAAAATCGGAA	TCTTGAAGAGATGAGGCGGT	49.9	270\274
pp22079	(AG)8\(AG)6	ATTAACACCTCCCGATCCGA	TGGATTCTCCCAAATCGAAC	50.2	194\190
pp22216	(AG)8\(AG)8	TCGGAGAGGGTTCACTTTTG	CTAGCGCCGAGGAGCTTAT	50	245\245
pp22224	(TC)5\(TC)11	TCTGTCACCCACTCACTTTGA	TGCCAGGTGTTGGATTGTTA	49.9	202\214
pp22590	(GAA)6\(GAA)6	TCACTTGCAAAGACTGCTGC	TTTGGGGAGGTTGTGGATAA	49.5	243\243
pp22631	(AC)7\(AC)8	TCACAACATCCCAAGTCCAA	TTGCCGATGGAGAATAGCTT	49.8	271\272
pp22798	(TC)8\(TC)7	TCAATCCCCCAATTCTAAAGC	GCTGGTTCACCGACTTTTTC	50.3	238\240
pp24490	(GA)8\(AG)6	GGCCAAACTTTAGTTTCTGTTTTT	GAAGAAGGTTGATGGGGTGA	49.9	184\178
pp25865	(CCA)6\(CCA)5	GCTTACGAAGATATCAGGGGC	GAGACTATCTATGCTTGTCGTTTG	50.1	285\282
pp36748	(GA)5\(GA)8	ACACCACAGAAGCGAGAGTG	AGAGATGAGCCGGTGAAGAA	49.9	264\258
pp36803	(TC)8\(TC)7	TGACGCAGTTGTGAAAGTCTC	GGGGTGGATCGCTCAGAA	50.2	290\289
pp36978	(TC)8\(TC)7	CCCAAATCTCAATTTACATCCC	ATTGAACGGTGAGGATCGAG	50.1	171\169
pp36983	(TC)8\(TC)9	GGGTTTTATGATCTAGCCGC	TACCCAAAATAGCTCCCACG	49.9	163\163
pp37090	(CAA)6\(CAA)5	AGTAACGGGTGGATCTCGTG	GTGTGGTGGTGATCCGTATG	50	298\301
pp37174	(CGA)5\(CGA)7	CAATCATTTTTAATGGAAGGCA	GCTGGGTCTCAAGGGTAACA	50.1	286\280
pp37827	(AC)8\(AC)5	TTGTCTTTCACTCTTGTCCTAAATC	CGAATCCCATCTTTGTTGGT	49.8	231\229
pp38690	(AC)8\(AC)6	TGGAAAAGAACACAAAATAATAACAGA	TGCATCAATGCCCAAACATA	50.9	141\137
pp39091	(CCG)7\(CCG)6	GAATGTCTACTGCCGGTGCT	ATTGAAACGTGCCACAACAA	50.3	290\272
pp39202	(TCA)5\(TCA)6	CAGCCCGCAATAAGAAAAGA	ACCACCTCCACCATCTGAAG	50.3	296\296
pp39617	(CCA)6\(CCA)7	CCACCAAAAACCAACAAGACA	TCTAGCAAGTGGGAGCTGGT	50.8	261\270
pp39674	(TA)6\(TA)8	TGTCTCTCGGGAAAACATCA	TGGAGGCTCTCAGTGGTAGG	50.4	271\275
pp39810	(GA)7\(GA)9	TCCCCATCTCTCTCTCAAACTC	GCGACGAGCCCATAAGACTA	50.4	231\235
pp40110	(GAA)5\(GAA)7	GCCTTACGAAGGAGATGCTG	TCACTCTTATCCCGTTGTCCT	49.9	189\179
pp40972	(CAG)6\(CAG)5	GGAGAACGGTGACAGGTTTG	ATGCGTCTGTAACCAGCACA	50.6	301\298
pp41597	(TAA)6\(TAA)5	TAAGAAATGGCCCCTGAATG	AGGTCAGGGTCAGCAACAAC	50.2	293\290
pp41779	(AG)9\(AG)5	CCCTAGAAGACCCTGAACCA	TAGCAGAAGCACCAACATCG	50	257\253
pp41835	(TC)9\(TC)6	CCACCCTTCTCTCTCTGACG	CAGGGTCCTTGTCAACAACA	49.9	233\227
† From left to right, the two sides of the backslash are the repeat unnits for Primula poissonii and P. wilsonii, the same for the column of productive size.

## Sheet: Table S3
Table S3 Characteristics of primers for Primula-specific single copy nuclear genes homologous to APVO gene sets
Accesion_Primula	Accesion_ath	Identity	Bit score	E-value	Gene descriptions	Forward primer (5' to 3')	Reverse primer (5' to 3')	Ta(annealing temperature	Product size	Intron size	列1	列2	列3	列4	列5	列6	列7	列8	列9	列10	列11	列12	列13	列14	列15	列16	列17	列18	列19	列20	列21	列22	列23	列24	列25	列26	列27	列28	列29	列30	列31	列32	列33	列34	列35	列36	列37	列38	列39
pp02154	AT5G54080.1	0.81	757	0	homogentisate 1,2-dioxygenase	TGAAGATAGAACACGTCCAG	TGTAATCCGATCCAACACT	51	991	80\107\92\124†
pp02173	AT3G06730.1	0.84	217	1e-57	Thioredoxin z	ACCCCCTCGTGCCACTAAT	TTTATTCGGATCGGGACTGA	51.7	1313	315\607\96
pp02198	AT1G57770.1	0.8	876	0	FAD/NAD(P)-binding oxidoreductase family protein	TGCAGCTCACTCCTTTGAGA	GCAACCTGGCTTGTACCATT	50	1171	142\128\84\97\128
pp02205	AT4G03200.1	0.75	679	0	hypothetical protein	GCATTTGGCKGAAACCTA	TCTCGARCTACGCACGAA	48*	903	88\311\153
pp02403	AT3G53900.2	0.8	364	9e-126	uracil phosphoribosyltransferase	GCTKGTGTTTGTTCCTCC	CCCTGGAAACTTYTCACT	48*	1254	112\87\230\90\90\107
pp02509	AT1G77930.1	0.78	285	3e-94	chaperone DnaJ-domain-containing protein	TTATGGCCTCGAAATGGA	CAAGACCCTCGGCTGCTA	52.4	1047	217\79\87\85
pp02666	AT3G12080.1	0.81	523	1e-149	GTP-binding family protein	TGTTCAGGACTTTTGAAAGTTGA	TCTCTCTTTTTCAACGATACTAGCAG	49.7	1430	387\99\257\90
pp02818	AT2G17510.2	0.88	194	1e-50	ribonuclease II family protein	GGAGAGGTTGGCATTTTCTG	TTGGCTTCTCGAATTTGATACAT	49.9	926	86\263\95\167
pp02821	AT5G26040.2	0.78	532	1e-151	histone deacetylase 2	ATTGTTGAGCCTGTGGAAGC	CCACTAGCTCGGGATGAAAC	50.3	1389	108\83\89\86\80\105\83\172
pp02822	AT4G04330.1	0.77	205	8e-66	Chaperonin-like RbcX protein	CTTGCTATGTCAAAAGAT	GTAATCCCTCATAAGTTT	47	1700	115\82\948\109\85
pp02896	AT5G27560.1	0.85	344	4e-114	hypothetical protein	CTTCTCAAATACCGTTGG	AAATGATGGACCCTCTTC	49.9	841	89\89\83\99\125
pp03048	AT4G27120.1	0.79	218	1e-66	DDRGK domain-containing protein 1	ATGCGAAGAAGGAAAGAT	CTAGGTGCGATATGCTGA	49.6	975	87\214\88\165
pp03052	AT2G14260.2	0.82	427	1e-120	proline iminopeptidase	CGGTGGATCATGGGGTAGTA	AATGTCCAGCATCAGCAACA	50.6	1351	133\93\163\96\215\88
pp03151	AT5G64250.2	0.77	503	4e-176	Aldolase-type TIM barrel family protein	GTTGCCGCTGTTGCRAAT	CAAGTCCCTTTACCACWTC	48*	1192	73\72\88\88
pp03190	AT5G59180.1	0.87	321	2e-88	DNA-directed RNA polymerase II	AAAGACGTCGAAGGCACTTG	CCTTTATGGTTCCAATGCAGA	50.4	1344	575\85\99\93\95
pp03396	AT2G34860.2	0.91	194	8e-50	DnaJ/Hsp40 cysteine-rich domain superfamily protein	GGTGTGCGAAAAGTGTGAGA	ACAAATGGTCACACCATGTAGA	49.9	771	320\90
pp03459	AT5G19050.1	0.83	410	3e-143	esterase/lipase domain-containing protein	TGATTTTCATTGGTGGAT	ACTAAGGCTTTCTTGTCA	49.2	1328	134\121\90\138\105\118
pp03812	AT1G65700.3	0.85	144	1e-42	U6 snRNA-associated Sm-like protein	GGTGTTTTGAAAGGCTTC	CTTTTGACAAATCCAGGC	49	808	343\281
pp04017	AT1G49380.1	0.8	737	0	cytochrome c biogenesis protein CCS1	TTCAGGATTTGGGTGTCA	AACGGTTCATTTCGTCTG	50.5	1517	98\108\151\100\151
pp04094	AT3G19630.1	0.75	552	0	radical SAM domain-containing protein	TGCTTCTCGCTTATCACA	CCTTTAGTTCACTGCTCGT	49.7	1168	132\352\110\89
pp04231	AT2G21960.1	0.85	344	2e-117	hypothetical protein	AACAACAGGCTTTCTCGG	TTCACATGCTCTTTTCCA	50.4	699	242\87\77
pp05411	AT5G37530.1	0.77	333	1e-110	Rossmann-fold NAD(P)-binding domain-containing protein	TTACGGGAYTAAACGAWGT	AGATGTTACCCTCTSGAAAA	48*	986	87\202\77\102
pp05414	AT3G12040.1	0.77	326	6e-90	DNA-3-methyladenine glycosylase (MAG)	TTGAGGAGAGATGATGTGGTTC	TTTCTGGCTTTGGTCCATTT	49.6	1065	187\84\155\148\94
pp07077	AT1G09800.1	0.78	341	2e-120	tRNA pseudouridine synthase A	TACTTGGTGTCAATAGAG	TAAGAAATGATTGATAGC	46.9	1014	180\294\267
pp09219	AT2G02500.1	0.81	371	1e-103	Nucleotide-diphospho-sugar transferases superfamily protein	AGCGTGTCCGTCATTCTTCT	TGAGCTGCTCCACAATAGACA	49.9	1422	94\203\95\116\93\83\76\85
pp09403	AT3G47390.2	0.76	414	1e-116	cytidine/deoxycytidylate deaminase family protein	GAACTTTGGCTGCTTCTGCT	TTTCAATGCCCCATACATGA	49.8	1018	106\105\85\132
pp09759	AT2G33180.1	0.76	150	2e-37	unknown protein	TCAACCACTGGACTTGACAGA	CCAAAACCGACCTTTGAGAC	49.6	498	335
pp09833	AT3G07670.1	0.82	729	0	Rubisco methyltransferase family protein	GGCCTTGTTGCCTTGAATAA	CAACCCTTCCATCCATTGAG	50.3	1413	161\78\148\154\248
pp10555	AT1G02410.1	0.84	345	2e-118	cytochrome c oxidase assembly protein CtaG	CCAGTATGCCACTYACGC	GAAGACGCTGYTCCTCGA	48*	849	103\126\89\90
pp11355	AT5G24850.1	0.77	545	0	cryptochrome DASH	CTTCCGTTTCATAGTAGT	TGATAAGAACCTGAAGTAA	46.8	1041	168\161\86\83\81
pp11512	AT5G08720.1	0.75	465	1e-158	hypothetical protein	TTTGGAAAGGTTTGTAAC	CAAATCCAAGACGACACG	48.5	815	91\149\275
pp11714	AT3G61620.1	0.81	390	4e-137	exosome complex component RRP41	TACGTCAGCCCTGAAGGT	GCCAAGGTTGCAGCATTT	51.5	1038	89\92\92\79\87\94\89
pp12010	AT4G14147.2	0.92	318	3e-109	actin related protein 2/3 complex, subunit 4	TGYCTCATCGAAACATCT	AGCCACAAGYCTCCCTCT	48*	1229	216\387\329
pp12187	AT5G52560.1	0.77	782	0	UDP-sugar pyrophosphorylase	ACTCTCTTGCTGTGCCTCGT	TTCCACTTCTTGTCCGTTGA	50.2	1171	96\80\90\72\144\114
pp12591	AT5G18110.1	0.8	326	8e-90	novel cap-binding protein	TCTGGCTTACACCCTCTCAAG	TATGGGGAAGCTTCAAGTGC	50.2	1290	340\90\145\158\85
pp13060	AT3G19900.1	0.9	231	9e-62	unknown protein	GGGATAGACCTGGCAACTCTT	GCCTCCAGTCTCATCCATGT	50.1	938	236\259\143
pp13084	AT2G25950.1	0.85	370	2e-129	hypothetical protein	CGACCATAGTTGCGAGGAA	CCACCGACGACAGAAATG	50.7	891	288\169\186
pp13724	AT1G51160.2	0.88	314	2e-86	SNARE-like superfamily protein	CACTGCTAAAATGGATCCCACTA	TCAAGGGTTGAATTGAAAAGC	50.4	1279	150\739\105
pp13769	AT4G04955.1	0.81	345	1e-95	allantoinase	CTTTCATGTGCCCATCAGG	ACCCATCAATGCTTCCCATA	50.2	827	99\88\83\72
pp14880	AT2G40690.1	0.86	439	1e-124	NAD-dependent glycerol-3-phosphate dehydrogenase family protein	TTTGCCTCCATGCAATACCT	GCAACTGCTGTCAAAACTGG	50.5	1322	82\106\210\131\93
pp14907	AT5G59140.1	0.79	157	1e-39	BTB/POZ domain-containing protein	AGGGCAGCTATGGTTTCTCA	TAGCAGCCATCATCAGTTCC	49.8	862	270\375
pp15040	AT2G45990.2	0.8	420	1e-118	unknown protein	GAGCTCTCTCTCTGCCGTTAAG	TGCAATTCGATCTTCAACAAA	49.9	1352	141\119\101\100\103\92\101
pp15094	AT4G18810.2	0.75	813	0	Rossmann-fold NAD(P)-binding domain-containing protein	ACACCCTCTTSCTTACGA	ACCTCCCTTRACAGCATT	48*	1057	84\96\93\96\93
pp15283	AT4G18460.1	0.79	241	2e-84	D-tyrosyl-tRNA(Tyr)deacylase	GAGTCCACGACACCGATAC	CTTGGTGCTTGGGATGAG	50.9	819	84\73\124\93\81
pp15353	AT4G29490.1	0.78	748	0	Xaa-Pro dipeptidase	GCGAAGAGCAATACCGAC	ACCCGTGGCACAAATACA	51.7	1480	92\119\80\201\270
pp17848	AT5G12130.1	0.81	320	2e-100	TerC integral membrane domain-containing protein	TTTCGGTTGTCTATAATA	TCTTCAATAAACTCAGCA	47.5	1442	94\92\92\145\85\115\157\97\
pp18175	AT2G43400.1	0.75	330	4e-109	electron-transferring-flavoprotein dehydrogenase	TGGTGTACTTAACGAAGGC	GCAAGCAATTTTGGGCAT	50.9	1065	85\93\92\94\97\119
pp18272	AT2G34090.2	0.77	599	0	maternal effect embryo arrest 18 protein	CTTGCTGTGCGAAGGTTG	CGGGCAGATTGAAGTAAACA	53.1	1513	127\141\87\228\142\171
pp18373	AT2G04740.1	0.76	296	6e-97	ankyrin repeat-containing protein	GAAGGCAAGGATGGATTA	TGGTGCGTAGTGAGGAGT	50.9	720	89\79\152
pp19330	AT1G31780.1	0.78	552	0	hypothetical protein	ACTGAGGGARGAAGAACTYGA	TGTCTTTCCGAAGTCRCC	48*	1402	104\428\107\207
pp20077	AT2G41530.1	0.83	362	3e-124	S-formylglutathione hydrolase	GGTGTAGAAGGGGAGGCA	ATGAAGGTGGCGATGAAA	52.2	1113	87\140\177\81\89
pp20503	AT5G47570.1	0.79	203	3e-53	unknown protein	GCGGTGGTTTGAGTTGTTTT	TCTCCACCAAGCTCGACTCT	50.1	1383	1259
pp20953	AT1G64510.1	0.84	207	1e-53	Translation elongation factor EF1B/ribosomal protein S6 family protein	CAGGATACTTTTGCCCTGGA	AATCTCAGCAATTCCCGTTG	50.1	823	589
pp21040	AT2G04700.1	0.83	225	6e-60	ferredoxin thioredoxin reductase catalytic beta chain family protein	TGTGGACAAGGGTGTCACTG	CGTGGTTTCTCTTATCTCTTCCA	50.6	1106	168\73\467\148
pp21256	AT3G03100.1	0.8	270	9e-91	putative NADH dehydrogenase [ubiquinone] 1 alpha subcomplex subunit 12	TCGTTGGTTCGGAATGYGG	CACAAYTGTTGCTCCTATGT	48*	1304	380\777
pp21301	AT5G17560.1	0.76	133	3e-32	BolA-like family protein	TCCCTTGATCAACTCTATGCAC	TTCCTCCCATATCGCTTTGT	49.5	842	335\329
pp21770	AT5G14910.1	0.77	147	2e-36	Heavy metal transport/detoxification superfamily protein	GTCTCCCCTTCAGACCTCCT	AAAACCCGAACCTTGTATGG	49.7	1070	234\263\348
pp22607	AT2G31490.1	0.87	138	7e-34	unknown protein	GGGAGGAGGAATGGAGAAGA	CTCCCAGCATCCTCATCTTG	50.8	919	727
pp23109	AT1G73430.2	0.76	705	0	sec34-like family protein	TCTGGATGTGCATACCTCCT	ACTTGCTCCAGCTTTGCAG	49.3	1345	291\357\302
pp23569	AT2G21370.2	0.76	398	1e-111	xylulose kinase-1	TTGGAATATCTGATTACAACAATGC	TTTCATTCTTTGCACCACCA	50.1	1401	113\78\141\110\272
pp23702	AT3G27110.2	0.78	461	1e-130	Peptidase family M48 family protein	GATGATTTTCGCCATCCTCT	ACCCACCAGCCAATTTCAT	50.2	1345	195\81\86\126\175\102
pp23716	AT2G25530.1	0.76	304	5e-98	AFG1-like protein	ACCTGTCATGTTTGGGAG	GGTATAACGGACTTTGCA	50.2	1121	80\75\404\74
pp24485	AT1G77090.1	0.8	308	2e-84	Mog1/PsbP/DUF1795-like photosystem II reaction center PsbP family protein	GCCTCTCTGAACCAGATGGAG	TCCTTGTAATGCCTCTTCCA	51.3	1017	211\84\117\105
pp25085	AT4G31790.1	0.8	453	4e-160	diphthine synthase	TAGGATTGGGAGATGAGA	ATTGAACCAGCAACTACA	48.7	1012	187\131
pp25627	AT3G22990.1	0.75	404	1e-113	ARM repeat superfamily protein	CTGCCTCGAAACAGTCTTCC	GGCTGCTTTTCTGCAAACTT	49.9	958	199\93\91\88
pp25716	AT1G12470.1	0.78	781	0	zinc ion binding protein	CGTTTTCTACAATGYAAGTT	TTTCGCTTCCCAATARAG	48	1342	184\171\99\122
pp26400	AT1G70570.1	0.78	511	1e-145	anthranilate phosphoribosyltransferase, putative	GCAGGCCAAAGTACTCCTTG	AAGCCATAGTCCTTCGCATTT	50.1	1431	122\129\155\185\405
pp26424	AT5G57300.3	0.84	255	9e-69	S-adenosyl-L-methionine-dependent methyltransferases superfamily protein	AAGCCCTTGCTGAGGCTTAT	CTGCAATCATTGACGCAAAC	50.4	825	97\90\410
pp26494	AT1G52510.1	0.77	292	9e-98	alpha/beta-hydrolase domain-containing protein	GAAAATCCTGCTGAAGAC	AGCCCATGTTAATCCATA	48.8	967	145\84\139\86\99
pp26569	AT2G30710.1	0.83	562	0	RabGAP/TBC domain-containing protein	ATTGCTATTGGTGCCTGAC	TCCGCCTAATCAATTCTTTG	48.9	676	676
pp26717	AT2G22370.1	0.78	349	1e-96	unknown protein	CAATGGAGTGTGTGGTCCAG	GGTTTCGACAAATGGAGGAG	50	974	147\90\77\86
pp27072	AT1G75200.1	0.84	437	8e-149	tRNA wybutosine-synthesizing protein 1-like protein	GGAAAGCGCCGAAGAAGA	CTCCCAGAAGTCACTAAAGAGT	51.9	1155	86\99\259\82
pp27105	AT2G48120.1	0.79	228	5e-72	pale cress protein	AAAGAGTTTTACGACGAT	ACAAGAATACTGAAGGGA	48.4	889	70\75\76\162
pp27144	AT5G66470.1	0.81	355	1e-121	GTP-binding protein Era	ATAGACGACATCTTGGAA	AGTAGTCCTTCATCTTGC	47.7	1315	178\150\83\240\95
pp27200	AT2G26680.1	0.76	216	5e-57	unknown	TCGGATCGGAGAGGGAATA	ACATCTATTTTCAGAAGCAGCAC	50.5	511	326
pp27442	AT5G01230.1	0.91	566	0	S-adenosyl-L-methionine-dependent methyltransferase-like protein	ATGGGGAAAGCATCAAGA	GATAACACCTTCAATGGG	49.5	1075	105\157\416\109
pp27750	AT3G11945.2	0.83	414	2e-143	homogentisate solanesyltransferase	AAGGCATTAGCTGGTCTA	CTGAATATCTGAGGGAAAA	49.4	1383	293\111\218\156\
pp28001	AT5G48470.1	0.84	533	0	hypothetical protein	TGAGATTGAGGCATTACTT	TTCTTGTCGGCTTTCTTT	49.8	1102	337\222\97
pp28191	AT3G20810.2	0.75	383	8e-131	transcription factor jumonji (jmjC) domain-containing protein	ATGACGAAATGGAACGAC	TCTTCATCACTCCACCAA	49.9	1521	407\95\300\111
pp28214	AT4G31460.1	0.79	245	7e-66	Ribosomal L28 family	CAAAGTGGTGATGGGTAGGG	ACTTTCACGCGTATGTGTCG	50.2	607	436
pp28308	AT4G04870.1	0.75	221	5e-69	cardiolipin synthase	CTACCTGCATTTATTGGG	TCAACCTTCTCAGGACGC	50.5	1100	83\163\401\139\
pp35800	AT1G03190.1	0.87	353	3e-120	DNA repair helicase UVH6	GCTTTACAATGTCTTTGA	TATCTGAAAAGTCTCCCT	46.9	1040	87\152\196\105
pp36762	AT5G57655.2	0.82	790	0	xylose isomerase family protein	TCTTTCCAGAGATCCCTAAAATTAAA	CTTGACTTGAGCAGCAGCAT	49.9	1223	108\111\84\217\203
pp36846	AT2G44870.1	0.77	268	4e-90	hypothetical protein	GAGATAGTTGCGGTGAAG	CAGCGTATTATTTGGGTC	50.2	764	182\142\102
pp37170	AT2G20330.1	0.8	816	0	WD40 domain-containing protein	CAAGGGTCCTATCTGGAA	ATAAGCGGGTGAAATGAA	50.8	1906	99\103\150\73\87\87
pp37427	AT3G48420.1	0.88	432	6e-154	haloacid dehalogenase-like hydrolase domain-containing protein	GGGCGATGATGAGCGAAAG	CGACACCAAGGGTACTGG	51.6	985	68\85\234\193\94
pp37759	AT5G13410.1	0.82	229	3e-61	FKBP-like peptidyl-prolyl cis-trans isomerase family protein	CAAAACCAGGAGACACAGTTG	AATCCAAAGCCCTTTGTCC	48.9	891	176\90\120\126\79
pp37897	AT2G42220.1	0.77	316	7e-109	rhodanese-like domain-containing protein	ACTGATAGCATCTGAGGGATA	TTGCCTTGAATCGTAACTAA	49.5	721	90\94\105
pp37963	AT1G77350.2	0.75	182	4e-47	unknown	AGGGTTCACCAGCTCTCTCC	AGCCCAGCAGAAAACAAGAA	50.8	860	168\394\118
pp38216	AT2G18040.1	0.77	177	2e-45	peptidylprolyl cis/trans isomerase, NIMA-interacting 1	CACGTCATCAACTCCACCAC	GAGCAAATGTTGCCTCTTCA	50	1031	832
pp38312	AT1G27530.1	0.9	324	2e-89	unknown	TGGACTGGCAAGTGTTGGTA	GGGCAAGACCCAAACATAGA	50.2	840	84\518
pp38377	AT3G07760.2	0.84	225	7e-60	Sterile alpha motif (SAM) domain-containing protein	CTCGATTTCTTCATCTGGACTG	TGTTCCCCTTTCAAACAAGC	50.1	1089	764\83
pp38624	AT1G61780.1	0.89	166	8e-42	postsynaptic protein-related	TCTCTGGCGTGATCAAAGAA	TTCTCCCCATTTGAGACAGG	50	790	513\111
pp38638	AT4G31530.2	0.8	367	2e-124	Rossmann-fold NAD(P)-binding domain-containing	AAGGAGATGGGACGGAGA	TGAGCTTTTGCAGCTTTA	51.2	1018	122\87\102\81\124
pp38990	AT3G52090.1	0.87	213	2e-56	DNA-directed RNA polymerase, RBP11-like	TGCTCCTGATCGTTACGAGA	CTCTTGAGTGCTTTGCCAACT	49.7	917	81\89\284\125
pp39159	AT5G64370.1	0.77	654	0	beta-ureidopropionase	CTCAGCCCTGAGGTTTTTCA	TTGCTATTGCAGCATTACGG	50.4	1334	181\95\94\78\93
pp40065	AT4G37510.1	0.84	560	0	Ribonuclease III family protein	TGGATAAGTTGATTCGTAA	ATACCCCAGTGTTTTCAT	49.4	1174	706\94
pp40239	AT2G21280.1	0.78	525	0	Rossmann-fold NAD(P)-binding domain-containing protein	ACCGCAGTGGAAAGACAG	ACATCGGGTACAGGCAAC	51.8	1307	76\101\95\155\96\89\86
pp40298	AT5G35220.1	0.82	528	1e-150	Peptidase M50 family protein	GCATATGGAGTTCTTGGAGTTCA	ATCCAATCAGCGCATTTTTC	50.5	1306	116\225\85\70\311
pp40760	AT2G35610.1	0.78	507	4e-175	xyloglucanase 113	GTTTGGAGGTACTGAAGG	ATGGTCGAGAACTGAATG	49.2	1240	88\92\88\87\77\91\86
pp41440	AT3G61080.1	0.77	476	2e-168	protein kinase-like protein	CTCTGCCACATCACCATA	CAATAAACACGGCTCAAT	50	1239	167\85\95\76\94
pp42001	AT1G73820.1	0.76	309	9e-85	Ssu72-like family protein	CAACGCATGTTCGATGATCT	AGGATTTGGTCCCTGTTGTG	49.8	1049	355\482
pp42282	AT3G19220.1	0.79	194	1e-50	protein disulfide isomerases	GGCTTAGATGTGATCCCCAGT	TCCAGATCTTCCATCACTTCAA	50.3	926	526\192
pp42695	AT4G10030.1	0.78	360	3e-123	hydrolase, alpha/beta fold family protein	TGGTAAAAGAATTTCCAAAG	CCTCCTCAGCAGAATGAA	49.3	1369	74\89\91\76\184\128\88\
pp42860	AT5G50375.2	0.81	436	1e-123	cyclopropyl isomerase	CAGTGCTGGTTGTTGGAAAA	TGTAGGTCCCATTTATCATCAGG	50.1	1397	151\150\88\203\306
pp50741	AT5G10920.1	0.82	523	1e-149	L-Aspartase-like family protein	ACAGAGGGCACAACCTGTTC	GGAAAGGAGCTCCAAGACAA	50.2	578	217\111
pp50768	AT5G67530.1	0.76	399	4e-135	Peptidyl-prolyl cis-trans isomerase-like 2	TGGGGCGGTGCTAAGTCG	GGCAGCAGTTCTTTCATTTTGT	53.6	1132	79\82\83\72\82\95\
pp53620	AT2G25605.1	0.84	266	3e-90	hypothetical protein	ACCAACCACGCCAAGACT	GGGACTCGGTCAGCCAAT	52.4	683	91\101\74\96
pp54845	AT1G77550.1	0.75	357	8e-117	tubulin-tyrosine ligase	TTCGCAGCATKGACCCTT	TGTCTCCTCCTCYAACTA	48*	756	82\84\80\90
pp54924	AT1G63160.1	0.88	441	7e-156	replication factor C 2	GAGATGCCGTGGGTAGAG	GCTTGCGTGTTATTCAGC	52	1163	274\91\97\90
pp55078	AT1G08750.1	0.89	454	2e-160	peptidase C13-like protein	ACAAGTATCCTGCACAAG	AATAGTTTCCATCACCGA	48.6	1799	201\206\135\146\207\257\
*For primers with degenerated bases, the Ta were not availbale for the program Primer Primier 5, and Ta with 48℃ was recommended as an initial annealing temperature; † intron sizes of the expected amplification products were seperated with backslash.
[truncated: 206 more columns]
